# Supplementary material for: Weight-dependent susceptibility of tilapia to tilapia lake virus infection
Source: PeerJ. 2021 Jul 6;9:e11738. doi: 10.7717/peerj.11738 (PMC8269736; doi:10.7717/peerj.11738)
Supplement: Supplemental Information 2 [file peerj-09-11738-s002.xlsx]

## Sheet: IP-challenge study-figure 1
Days post-infection	5g		25 g		65 g
	TiLV-IP	Control	TiLV-IP	Control	TiLV-IP	Control
1	0	0	0	0	0	0
2	0	0	0	0	0	0
3	0	0	0	0	0	0
4	1.66667	0	0	0	0	0
5	3.33333	0	0	0	0	0
6	11.6667	0	0	0	0	0
7	31.6667	0	25	0	10	0
8	38.3333	0	36.6667	0	28.3333	0
9	56.6667	0	48.3333	0	36.6667	0
10	65	0	50	0	40	0
11	70	0	51.6667	0	41.6667	0
12	71.6667	0	51.6667	0	43.3333	0
13	71.6667	0	55	0	50	0
14	81.6667	0	55	0	51.6667	0
15	81.6667	0	55	0	51.6667	0
16	85	0	55	0	51.6667	0
17	85	0	55	0	51.6667	0
18	85	0	55	0	51.6667	0
19	85	0	55	0	51.6667	0
20	85	0	55	0	51.6667	0
21	85	0	55	0	51.6667	0

## Sheet: Viral-concentration-figure 2 
Days post-infection	Log TiLV copy / µg of total RNA
	5g	25g	65g
0 (n = 3)	0	0	0
	0	0	0
	0	0	0
7 (n = 8)	7.964	6.853	6.362
	7.501	7.876	7.703
	7.196	8.091	7.532
	7.816	7.559	3.407
	7.305	6.36	7.504
	7.488	7.398	7.085
	6.879	6.669	7.049
	7.429	6.545	6.982
14 (n = 7)	6.145	4.177	4.993
	5.938	3.588	2.671
	3.278	2.759	3.141
	5.515	1.824	3.022
	7.486	2.002	2.705
	7.925	1.943	3.684
	4.159	2.1	1.635
22 (n = 7)	3.554	3.784	4.776
	3.467	3.42	3.668
	3.045	4.63	2.761
	2.745	3.146	2.17
	2.079	2.445	2.516
	4.438	2.516	2.258
	3.841	2.472	2.971
n = The number of fish

## Sheet: cohabitation study-figure 4
Days post-infection	5 g		25 g
	Inducer	Cohabitant	Inducer	Cohabitant
1	0	0	0	0
2	0	0	0	0
3	0	0	0	0
4	0	0	0	0
5	0	0	0	0
6	0	0	0	0
7	0	0	0	0
8	5	0	23.3333	0
9	15	0	33.3333	0
10	30	0	53.3333	0
11	50	2	56.6667	6.66667
12	60	3	56.6667	10
13	65	8	56.6667	13.3333
14	70	13	56.6667	16.6667
15	75	23	60	16.6667
16	75	30	60	16.6667
17	75	35	60	20
18	75	37	60	23.3333
19	80	37	60	23.3333
20	80	37	60	23.3333
21	85	37	60	23.3333
22	85	37	60	23.3333
23	85	37	60	23.3333
24	85	37	60	23.3333
25	85	38	60	23.3333
26	85	38	60	23.3333
27	85	38	60	23.3333
28	85	38	60	23.3333
