# Supplementary material for: Weight-dependent susceptibility of tilapia to tilapia lake virus infection
Source: PeerJ. 2021 Jul 6;9:e11738. doi: 10.7717/peerj.11738 (PMC8269736; doi:10.7717/peerj.11738)
Supplement: Supplemental Information 3 [file peerj-09-11738-s003.xlsx]

## Sheet: table1
Score	Severity	Tissue
		Liver	Spleen	Intestine
0	Absent	normal	normal	normal
1	Mild	10–20% liver cells degeneration and necrosis	10–20% red blood cell depletion	10–20% infiltration of lymphocyte in lamina propria
		0–3 syncytial cells
		0–3 intracytoplasmic inclusion bodies
2	Moderate	20–40% liver cells degeneration and necrosis	20–40% red blood cell depletion	10–20% infiltration of lymphocyte in lamina propria
		20–40% depletion of glycogen in hepatocytes	10% increase melano macrophage centers
		4–10 syncytial cells	1–5 intracytoplasmic inclusion bodies	10–20% sloughing of intestinal epithelial cells
		4–7 intracytoplasmic inclusion bodies		20–40% goblet cell hyperplasia
3	Severe	>40% liver cells degeneration and necrosis	>40% red blood cell depletion	10–20% infiltration of lymphocyte in lamina propria
		>40% depletion of glycogen in hepatocytes	>10% increase melano macrophage centers
		>10 syncytial cells	>5 intracytoplasmic inclusion bodies	>40% sloughing of intestinal epithelial cells
		>7 intracytoplasmic inclusion bodies		>40% goblet cell hyperplasia

## Sheet: table2
Fish weight	Organs	Pathological scores*
		7 dpi		14 dpi
		Scores	Number of affected fish/total fish	Scores	Number of affected fish/total fish
5 g	Liver	3	2/3	3	2/3
		2	1/3	1	1/3
	Spleen	3	3/3	3	2/3
				2	1/3
	Intestine	3	2/3	3	2/3
		2	1/3	2	1/3
25 g	Liver	3	2/3	2	1/3
		1	1/3	1	2/3
	Spleen	3	1/3	2	1/3
		2	2/3	1	2/3
	Intestine	3	1/3	3	1/3
		2	2/3	1	2/3
65 g	Liver	3	2/3	2	1/3
		2	1/3	1	2/3
	Spleen	3	2/3	3	1/3
		1	1/3	2	1/3
				1	1/3
	Intestine	2	1/3	3	1/3
		1	2/3	2	2/3
* The pathological scores were categorized as mild (1), moderate (2), and severe (3) changes according to the scoring system mentioned in Table1. The scores were categorized after examing three fish per weight group per time point.
